# Supplementary material for: Stability Studies of the Dilution Series of Different Antibiotic Stock Solutions in Culture Medium Incubated at 37 °C
Source: Antibiotics (Basel). 2024 Jun 12;13(6):549. doi: 10.3390/antibiotics13060549 (PMC11200527; doi:10.3390/antibiotics13060549)
Supplement: Supplementary file 1 [file antibiotics-13-00549-s001.zip]

Archive with 1 entries (1 files):
- antibiotics-3008601-supplementary.pdf
